# Supplementary material for: Therapy-Induced Stromal Senescence Promoting Aggressiveness of Prostate and Ovarian Cancer
Source: Cells. 2022 Dec 13;11(24):4026. doi: 10.3390/cells11244026 (PMC9776582; doi:10.3390/cells11244026)
Supplement: Supplementary file 1 [file cells-11-04026-s001.zip]

Archive with 1 entries (1 files):
- cells-2024728-supplementary.pdf
